# Supplementary material for: Biofilm Spreading by the Adhesin-Dependent Gliding Motility of Flavobacterium johnsoniae. 1. Internal Structure of the Biofilm
Source: Int J Mol Sci. 2021 Feb 14;22(4):1894. doi: 10.3390/ijms22041894 (PMC7918930; doi:10.3390/ijms22041894)
Supplement: Supplementary file 1 [file ijms-22-01894-s001.zip]

Archive with 1 entries (1 files):
- ijms-1058259-supplementary.pptx
